# Supplementary material for: Body Image Perception in Adolescents: The Role of Sports Practice and Sex
Source: Int J Environ Res Public Health. 2022 Nov 16;19(22):15119. doi: 10.3390/ijerph192215119 (PMC9690021; doi:10.3390/ijerph192215119)
Supplement: Supplementary file 1 [file ijerph-19-15119-s001.zip]

Archive with 1 entries (1 files):
- ijerph-2007966-supplementary.pdf
